# Supplementary material for: A Scoping Review to Identify Interventions That Support Healthier Food Choices for Pupils in Specialist Schools
Source: Nutrients. 2026 Mar 25;18(7):1037. doi: 10.3390/nu18071037 (PMC13074712; doi:10.3390/nu18071037)
Supplement: Supplementary file 1 [file nutrients-18-01037-s001.zip]

Archive with 2 entries (2 files):
- Supplementary File S4_ data extraction form with citation numbers.xlsx
- Supplementary Files S1-S3.pdf
