# Supplementary material for: A Scoping Review to Identify Interventions That Support Healthier Food Choices for Pupils in Specialist Schools
Source: Nutrients. 2026 Mar 25;18(7):1037. doi: 10.3390/nu18071037 (PMC13074712; doi:10.3390/nu18071037)
Supplement: Supplementary file 1 [file nutrients-18-01037-s001.zip › Supplementary File S4_ data extraction form with citation numbers.xlsx]

## Sheet: Data extraction
Citation details				Study characteristics			Intervention school and participant characteristics					Control school and participant characteristics (for between group studies)				Intervention details									Description of the control condition	Results					Conclusions		Limitations	Extracted by	Checked by	Completed
First author surname	Title	Year of Publication	Linked references	Country	Aims	Study design	Disabilities experienced by participants	Specialist school type	Participant ages (range/ mean age, SD)	Sample size (enrolled)	Sample Size (analysed)	Disabilities experienced by participants	Specialist school type	Participant ages (range/ mean age, SD)	Sample Size	Action	Why	What materials	What and how	Actor	Time	Planned variation	Unplanned variation	Intervention fidelity		Relevant outcomes Assessed (measures/ units)	Type of analysis	Quantitative results	Direction of effect (fruit and veg outcomes only)	Qualitative results	Authors conclusions	Reviewer's conclusions	Limitations
Flygare-Wallen, 2013 [26]	Eating patterns among students with intellectual disabilities after a multifactorial school intervention using the plate model	2013	NCT01291238	Sweden	To evaluate whether a multifactorial school intervention using the “Plate Model” results in improved healthy food choices with recommended 37.5% of vegetables.	Non-randomised controlled trial	All participants had mild/ moderate intellectual disabilities (IDs), n=3 had Down Syndrome, n=24 had other IDs	Upper secondary schools for students with a moderate or mild ID	Mean (SD): 18 (1) years; Range: 16-21 years	27	27	All participants had mild/ moderate intellectual disabilities (IDs), n=9 had Down Syndrome, n=53 had other IDs	A private secondary school for children with ID and a regular minicipal school.	Mean (SD): 19 (1) years; Range: 16-21 years	62	Multifactorial intervention, involving: Stocking the school canteen with healthy food; • Replacing regular lunch plates with healthy eating plates that shows how much of each food group to eat; • Staff were encouraged to discuss the purpose of the plate with students during lunchtime and to comment on missing items when the food was taken or being eaten; • Each new school year the purpose of the …	The purpose of the Plate Model was to be a daily reminder of what should be on the plate and in what proportions.	The intervention school canteen was stocked with healthy food Model plates, 25cm in diameter with a 4cm edge and coloured pictures of different food categories on the edge (green for vegetables; brown for potatoes, rice, pasta/ bread; and red for meat, fish or beans). Video recorders and digital cameras were used for the evaluation - to compare food intake between participants from the experiment…	Participants from the interventionand control groups were served an experimental lunch buffet. The lunch available was meatballs, boiled potatoes, brown sauce, eight vegetables and legumes (raw and cooked). Water was served with the food. Plain white plates were provided.	It doesn't say. Presumably the research team did the evaulation.	It doesn't say how long the intervention was provided for. The evaluation (experimental lunch bufffet) took place over four occassions.	Not reported	Not reported	The serving bowls were refilled continuously to make them as similar as possible for everyone. All food species were presented inidentical bowls.	Schools with a traditional canteen	Lunch eaten: Participants who filled their plate with ≥37.5% of vegetables (n/%) Participants who took any vegetables at all (n/%) Plate waste (≥2.5 grams) Participants who took two or more portions of food (n/ %) Energy intake (kcal) Intake of fat (%) Intake of protein (%) Intake of carbohydrates (%) Vegetables eaten for lunch (grams) Lunch eaten (grams/ Kcal)	*Independent samples T tests (parametric data) / Mann-Whitney U test (non-parametric data) to test for significant differences in mean values between groups	Significant (p≤0.05) differences were found in relation to the following outcomes: • Fat intake % (higher in the control group) • Carbohydrate intake % (higher in the intervention group) • One portion of veg for lunch % (higher in the intervention group) Positive Non-significant (p>0.05) differences were found in relation to the following outcomes: • Lunch eaten in Kcal (higher in the control gro…	◂▸6	NA	The participants from the intervention school,made healthier food choices. In this setting, most adolescents with ID ate a sufficient amount of vegetables.	There is no clear effect/ conflicting findings (see not on direction of effect)	This was an unblinded, unrandomized study	Louise	Joao	Yes
Hubbard, 2015 [27]	Impact of a Smarter Lunchroom intervention on food selection and consumption among adolescents and young adults with intellectual and developmental disabilities in a residential school setting	2015	* Hubbard (2013) School-based Nutrition Interventions & Policies: Opportunities to Improve Dietary Intake among Typically Developing Schoolchildren and Youth with Intellectual and Developmental Disabilities (PhD thesis) *Hubbard (2012) Adaptation of Smarter Lunchroom Design to the specific needs of children with intellectual and developmental disabilities: Formative research and community collabo…	USA	To assess whether a Smarter Lunchroom intervention based on behavioural economics and adapted for students with intellectual and developmental disabilities would increase the selection and consumption of fruits, vegetables and whole grains, and reduce the selection and consumption of refined grains.	Interrupted time -series	Youth with intellectual and developmental disabilities and a range of secondary emotional, mental health and behavioural conditions including autism spectrum disorder.	Private specialized residential school for students with I/DD	11 - 22 years	51	43	NA	NA	NA	NA	Smarter lunchroom intervention. Dining hall changes involved making fruit was more accessible than unhealthy food with easy to reach fruit baskets. Fruit and veg inspired artwork was displayed on the dining room walls. Photos of food were displayed on menus. Menu changes included using wheat rather than white bread for sandwiches and reducing portion size of deserts. Classroom tasing sessions and…	Nudge' approach involving modifyng the environment to influence food choices, whilst retaining autonomy.	Picture Communication Symbols, Placemat Tray Liners, Social Stories, Artwork and Branding (fruits and vegetables), Celebrity Servers (Teachers and staff), Digital photography methodology, attractive and easy-to-reach baskets to improve accessibility	Teachers and staff provided input to guide modifications. The intervention design incorporated preparatory activities such as Social Stories™, videos, taste-testing sessions, and student advisory committees to familiarise students with upcoming changes and minimise anxiety. Teachers were trained to support students in making autonomous food choices and to adjust to changes in the dining hall layo…	School administrators, teachers, vocational students, and a registered dietitian	Between December 2011 and June 2012.	The use of real food photographs instead of Picture Communication Symbols to enhance understanding and support autonomous food choices.	No unplanned variations were reported.	Fidelity to the layout changes was monitored on three non-consecutive days for the first four weeks of the intervention, followed by weekly observations in months 2 and 3. Specifically, vocational students who worked in the serving area required support to adjust to their new roles. We monitored the ability of students and staff to serve the food as delineated in the layout plan.	Five days of matched dietary data were compared between baseline and follow-up to assess changes at the individual level	Daily mean kilojoules and mean gram weight of food selected and consumed, at baseline and follow-up, among students. Mean change (with 95 % confidence interval represented by horizontal bar) in daily servings of fruits, vegetables, whole grains and refined grains (a) selected and (b) consumed, from baseline to follow-up.	Three different analyses of the data were conducted. First, for the primary analysis, mixed linear regression models were used to evaluate mean changes in servings of fruits, vegetables, whole grains and refined grains selected, wasted and consumed with the individual participant as the unit of analysis. Second, the percentage of selected foods that were wasted was examined. Third, Poisson regres…	• Mean change in selection of fruit = 0·14 (95 % Cl –0·02, 0·29) NS. Favours the intervention. • Mean change in selection of veg = –0·12 (95 % Cl –0·31, 0·08) NS. Favours baseline. • Mean change in selection of whole grains = 0·44 (95 % Cl 0·14, 0·73) Significant. • Mean change in selection of refined grains = –0·33 (95 % Cl –0·56, –0·11) Significant. • Mean change in consumption of fruit = 0·18 …	◂▸15	NA	A Smarter Lunchroom intervention significantly increased whole grain selection and consumption, reduced refined grain selection and consumption, increased fruit consumption, and reduced fruit and vegetable plate waste. Nudge approaches may be effective for improving the food selection and consumption habits of adolescents and young adults with intellectual and developmental disabilities.	Mixed evidence across fruit and veg outcome measures (10/ 15 favoured the intervention based on point estimates). If increase in whole grain consumption and reduction in refined grain consumtion was taken inti account then an overall positive effect of the intervention is apparant.	Small sample size and the lack of a control school to help rule out the potential influence of secular trends or events that may have occurred outside the study.	Joao	Louise	Yes
Galpin, 2018 [9]	Sensory Snack Time: A School-Based Intervention Addressing Food Selectivity in Autistic Children	2018	NA	England, UK	The aim of the current study was, therefore, to examine the impact of a sensory based intervention to address food selectivity in autistic pupils that could be delivered in a school setting by teaching staff.	Before-after study	Autism	Primary school for pupils with autism and/or profound and multiple learning difficulties	4 years 10 months to 10 years 7 months (M = 6 years; 5 months; SD = 1;7)	23	19	NA	NA	NA	NA	Sensory Snack Time:a whole class, sensory feeding intervention	Sensory differences have been identified as a cause of food selectivity.A sensory approach to encourage tactile and oral exploration, to normalize sensation and as a first step to address food selectivity.	52 different foods, three liquids and five sauces categorized based on their texture and food group	4-8 foods were presented to students in clear, unbranded plastic bags during each session in hierarchies based on the sensory qualities of each food item. There was no expectation that the children would interact with the food but staff modelled playful and exploratory interactions with the food. Strategies to model non-preferred items were also modelled, including having a tissue to wipe up food…	Teachers, special needs professionals	1-hour sessions, delivered over 12 weeks.	Not reported	Not reported	Training sessions were delivered to staff prior to delivery of the intervention, and support was provided by the school dietition. Clear plastic bags were used to present the food to avoid distractions from food branding.	The same students were assessed at baseline and post intervention	Mean (SD) number of foods tried and number of participants who ate at least one item in a category of food (compared between baseline and post intervention)	Mixed design repetaed measures ANOVA with post hoc tests using the Bonferroni correction. Chi-square test.	See 'Galpin results' tab	▲12	NA	Results indicated that pupils ate a wider variety of foods and displayed significantly reduced food selectivity, distressed mealtime behaviors, and food refusal following the 12-week intervention.	Fruit and veg intake consistently increased following the intervention. Intake of most other nutrients also increased, apart from Carbohydrate Soft Cube which stayed the same before versus after the intervention.	Unblinded,, unrandomized study, small sample.	Louise	Joao	Yes
Hinckson, 2012 [28]	Physical activity, dietary habits and overall health in overweight and obese children and youth with intellectual disability or autism	2012	NA	New Zealand	the purpose of this study was to determine the effectiveness of a program on physical activity, dietary habits and overall health in children and youth with intellectual disability and autism.	Before-after study	Autism, global developmental delay, autistic-obsessive behaviours and hyperactive, down syndrome, intellectual disability	Two special needs schools	Mean (SD): 14 (4) years; Range: 8-18 years	22	17	NA	NA	NA	NA	Modified MEND programme, comprising sessions focusing on physical activity, healthy eating and motivational skills	Following the success of the MEND programme in the general population, the modified MEND programme was developed to address overweight and obesity amongst children and yong people with disabilities.	Swimming pool (for pool sessions), information resources for nutrition and motivational sessions	Each session involved a 1-hour family physical activity session followed by a 1-hour active session with students only while parents / carers attended a nutrition or motivational segments for 1 hour.	The program was facilitated by a community pediatric physiotherapist and dietician with support from teachers, teacher aids senior management and social work.	10 week programme, 18 sessions (2 sessions per week in each venue)	The MEND programme was adapted to children and young people with disabilities	Not reported	Not reported	The same students were assessed at baseline and post intervention	"Nutritional behaviours" Consumption of confectionary and chocolates Qualitative parent quotes	Not applicable for nutritional outcomes	Results not reported for nutritional behaviours as parents reported good nutritonal behaviours at baseline, with little room to show substantial shifsts to better nutrition At baseline most parents (44%) reported that their child consumed confectionary and chocolates a few times a week, 19% once a week, 31% rarely, and 6% once a day. Following the intervention 33% parents stated that their child …	NA	‘‘We hate brown bread but now we all like brown bread. Even my kids they don’t like vegetables and now they do. My oldest son says ‘‘oh Mum, I like that one because it’s healthy. I like healthy food’’. Even the milk we changed from dark blue to light blue.’’	There was ... a substantial reduction in the consumption of confectionery and chocolate at the two measurement points	Subjective evidence of reduced consumption of confectionary. Quantitative data not reported for any otjer nutritional outcomes, but one qualitative quote from a parent indicated a shift towards preferring healthy food folllowing the intervention.	Subjective outcome data were collected, therefore response bias is a potential issue.	Louise	Joao	Yes
Chung, 2020 [29]	Using Physical Food Transformation to Enhance the Sensory Approval of Children with Autism Spectrum Disorders for Consuming Fruits and Vegetables	2020	NA	Hong Kong	This study evaluated the effect of physical transformation of fruits and vegetables (FV) to snacks to enhance ASD children’s sensory approval for eating them.	Before-after study	Autism spectrum disorder level 2	Three special schools	8-15 years	56	NR	NA	NA	NA	NA	Physical Food Transformation	Alteration of the appearance, texture and temperature of food to resolve food sensitivities	Six foods (three fruits and three vegetables)	Each of the three episodes of food exposure was performed on Monday, Wednesday, and Friday, respectively, of each week. In each week, six foods (three fruits and three vegetables) were used, which included apples, kiwis, bananas, carrots, zucchinis, and sweet potatoes. For each episode, one fruit and one vegetable were prepared and served to the participating children. In the first week and the f…	Not reported	4 weeks, three episodes of FV exposure per week	Not reported	Not reported	Not reported	The same students were assessed at baseline and post intervention	Parents' reported children fruit/ vegetable consumption (mean (sd))_comparisons between baseline and postintervention)	Descriptive Statistics: Frequencies and Percentages Means and Standard Deviations (baseline, post intervention ), mean difference from baseline to postintervention Inferential Statistics: Paired t-test Analysis of Variance (ANOVA)	See "Chung results' tab	▲14	NA	Physical changes of foods may improve impaired sensory processing of ASD children to promote their FV acceptance.	The data indicate increasd acceptance / consumption of FV following the intervention	Some of the data were subjective, therefore response bias is a potential issue. Small sample size may have affected the lack of statistical significance in food consumption improvements. The study only used three fruits and three vegetables to design children’s snacks, limiting generalisability. Skills and home appliances used for snack preparation may not be applicable to all food types. Innovat…	Louise	Joao	Yes
Jihoun, 2019 [20]	A school-based mentoring program developing healthy behaviors of adolescents with intellectual and developmental disabilities: A pilot feasibility study	2019	Prior presentations A part of this study was presented as a poster at Society for Health and Physical Educators (SHAPE America) annual convention in March 2018. Funding This work was supported by Vantage Human Resource Services, Inc. (Vantage), Washington, DC.	USA	This pilot study aimed to examine the feasibility of a school-based intervention using the "I can do it! "( ICDI ) model to promote healthy behaviors of adolescents with IDD.	Before-after study	Primary diagnoses: autism spectrum disorder (ADHD), intellectual disability moderate, attention deficit hyperactive disorder Secondary conditions: ADHD, seizure, emotional/ behavioural disorder, cerebral palsy, type 1 diabetes, asthma, Down Syndrome, Graves' Disease, depressive disorder, heart valve problems, legal blindness	Adolescents were segregated in special education classrooms at a local middle school.	Range: 12–15 years Mean age: 13.36 years Standard Deviation (SD): ±0.93 years	25	14	NA	NA	NA	NA	The Healthy Living Mentoring Program' was a 14-week school-based mentorship program inspired by the I can do it! (ICDI) model. It aimed to promote health awareness and encourage healthy behaviors in adolescents with intellectual and developmental disabilities (IDD).	The intervention aimed to address gaps in health education for adolescents with IDD, focusing on improving nutrition and physical activity behaviors beyond adapted physical education. By pairing students with trained university mentors, the program provided personalized guidance, accountability, and support to promote sustainable healthy lifestyle choices. This mentorship model sought to enhance …	The intervention used materials such as self-report forms for tracking daily physical activity, food intake, and step counts, as well as water bottles, pedometers, and personal folders for mentees to record their progress, with weekly reports submitted online by mentors.	The intervention was planned as a 14-week mentorship program for adolescents with IDD, focusing on promoting healthy behaviors, including physical activity (PA) and nutrition. Funding was provided by the institution offering the program, with mentors being college students recruited from various disciplines. Participants were enrolled through schools, and mentorship sessions were delivered weekly…	Trained college student mentors from various disciplines, supervised by a program coordinator, and supported by special education teachers and paraprofessionals.	Over a 14-week period from February to May 2016, with weekly 60-70 minute mentoring sessions held during the lunch hour at the mentee's school.	In week 12, all mentors were absent due to summer break, so the program coordinator, special education teachers (n = 4), and paraprofessional (n = 7) led the mentoring sessions. In weeks 13 and 14, 8 out of 39 mentors returned from the summer break, so group instruction was used to meet the program goals.	In week 6, the school was closed for spring break, so no mentoring session was provided.	Weekly supervision by the program coordinator, monitoring of mentoring sessions by teachers and paraprofessionals, and the collection and review of self-report forms and mentee progress records.	The same students were assessed at baseline and post intervention	Nutrition behaviors including daily water, fruit, and vegetable intake	Descriptive statistics, chi-squared analysis, repeated measures analysis of covariance (ANCOVA), and effect size calculations.	Mean difference in water intake (number of 8 oz cups/day) increased by 4.36 (95% CI 0-8) p < .0001, from baseline to post-intervention, effect size = 3.39 (‘large’). This translates to an average increase in daily water consumption from under 8 ounces to approximately 32 ounces per day. At baseline, 14% consumed water daily (less than 8 oz/day).After the intervention, all but one adolescents (93%…	▲1	NA	Body composition did not change as a result of the intervention. The intervention increased the amount of time spent in physical activity, but not the frequency. In contrast, the children's water consumption did significantly increase after the intervention (d = 3.39). The amount of fruit and vegetables also significantly increased after the intervention, where only 7% reported eating these daily…	The study provides important preliminary evidence for the feasibility and potential effectiveness of the I Can Do It! intervention in promoting healthy behaviors among adolescents with intellectual and developmental disabilities. Further research is needed to rigorously evaluate its long-term impact. The data indicate positive impacts of the intervention on water and fuirt and veg consumption	The use of a convenience sample from a single school, reliance on self-reported data for physical activity and nutrition behaviours, and the absence of a comparison group, which may affect the study's internal validity and eneralizability. Additionally, the loss of mentors in the final weeks and the lack of data on soda and snack consumption hindered a comprehensive assessment of the intervention…	Joao	Louise	Yes
Cassey, 2016 [30]	THE GOOD NUTRITION GAME: Extending the Good Behavior Game to Promote Fruit and Vegetable Intake	2016	NA	USA	This study evaluates the effectiveness of an extension of the Good Behavior Game called the Good Nutrition Game in increasing consumption of fruits and vegetables among students diagnosed with ASD in an after-school socialization program.	Before-after study	Aaron (15 years old): Autism Spectrum Disorder (ASD) Intellectual Disability Ben (16 years old): Autism Spectrum Disorder (ASD) Obsessive-Compulsive Disorder (OCD) Attention Deficit Hyperactivity Disorder (ADHD) Elliot (14 years old): Pervasive Developmental Disorder Anxiety Disorder Oppositional Defiant Disorder (ODD) Kevin (19 years old): Autism Spectrum Disorder (ASD)	A school which provides therapeutic special education for children with Autism Spectrum Disorders	Aaron – 15 years old Ben – 16 years old Elliot – 14 years old Kevin – 19 years old Age Range: Range: 14 to 19 years old	10	4	NA	NA	NA	NA	The 'Good Nutrition Game' is a behaviour-based intervention designed to encourage children, specifically those with Autism Spectrum Disorder (ASD), to consume more fruits and vegetables during snack time. The game is implemented as a team-based competition where students earn points for each bite of fruit or vegetable they consume. The team with the most points at the end of the session wins and …	The 'Good Nutrition Game' uses positive reinforcement to increase fruit and vegetable consumption by rewarding students with points for each bite they take. The competitive, team-based structure motivates participation and fosters social reinforcement among peers, enhancing engagement. By reducing the effort required to consume healthy foods (e.g., cutting fruits and vegetables into smaller piece…	Game Rules Poster: A visual aid displaying the rules of the Good Nutrition Game, which was reviewed before each session to ensure clarity. Scoreboard: A large, visible scoreboard placed in the classroom to track the aggregate team points during the game. Snack Items: A variety of fruits and vegetables (cut into small pieces for easier consumption), along with other snack options like yogurt, appl…	The intervention was planned and delivered in partnership with a therapeutic after-school program at a special education school for children with Autism Spectrum Disorder (ASD). The intervention was implemented during snack time, where students participated in the game in teams, earning points for consuming fruits and vegetables. Consent forms were obtained from participants, and the intervention…	A researcher who collaborated with classroom teachers and assistants.	During the period from March 2014 to May 2014. Each sesion lasted 15 mins	Snack Preparation: During the modified baseline phase, fruits and vegetables were cut into small, bite-sized pieces to make them more accessible and easier to consume.	Participant Eating Habits: Some students continued to consume non-nutritious snacks (like junk food) alongside the fruits and vegetables, despite the intervention's focus on healthy eating. Self-Reporting of Bites: During the intervention, there was a reliance on self-reporting by participants to count the number of bites consumed.	1. Reviewed the protocol and procedural fidelity checklist with the clinical supervisor, teachers, and staff before the study began. 2. Prepared all materials (e.g., snacks, game resources) according to the set guidelines. 3. Ensured 100% procedural fidelity by consistently following the established steps during each session and providing ongoing supervision.	The same students were assessed at baseline and during the intervention	Measures/Units: Bites of fruits or vegetables: A "bite" was defined as the consumption of an approximately ½-inch cubed-sized piece of food, either placed in the mouth by hand or utensil and swallowed, without expelling or spitting out the food. The total number of bites consumed by each participant was recorded for each session.	The study used descriptive analysis to report the total number of bites of fruits and vegetables consumed by each participant during the different phases of the intervention.	Consumption of fruits and vegetables increased from a mean of 6.2 bites to a mean of 13.8 bites across the participants. Elliot showed the highest increase in consumption, from an average of 3.2 bites to an average of 31.3 bites. Ben increased from a mean of zero bites to a mean of 8.0 bites. Kevin increased from a mean of 5.8 bites to a mean of 9.7 bites. Aaron showed a moderate decrease in cons…	▲1	After the Good Nutrition Game began, teachers reported that students requested and purchased fruits and vegetables during their monthly fi eldtrips to the grocery store, when in the past these items were not requested.	The approach showed promising fi ndings to increase fruit and vegetable consumption among students diagnosed with Autism Spectrum Disorder in a classroom setting.	Positive results for one out of one outcome assessed	Small sample size, self reported outcome data, descriptive data only	Joao	Louise	Yes

## Sheet: Chung results
Children’s Percentage of Consumption of Six Sampled Foods after Two Sessions of Transformed Sensory Exposure
	Mean difference	p	Direction of effect
Banana	22.7	<0.05	Favours intervention
Apple	2.8	>0.05	Favours intervention
Kiwi fruits	3.4	>0.05	Favours intervention
Courgette/Zucchini	2.9	>0.05	Favours intervention
Carrot	7.4	>0.05	Favours intervention
Sweet potato	6.5	>0.05	Favours intervention
Parents’ Reported Children Fruit/Vegetable Consumption in the Past 3 Months
	Baseline mean (SD)	Postintervention mean (SD)	p	Direction of effect
Fruit consumption	2.8 (1.6)	3.1 (1.8)	<0.05	Favours post-intervention
Banana	2.4 (1.2)	2.9 (1.6)	<0.05	Favours post-intervention
Apple	2.6 (1.3)	3.2 (1.6)	<0.05	Favours post-intervention
Kiwi fruits	2.4 (0.9)	2.9 (1.2)	<0.05	Favours post-intervention
Vegetable consumption	3.0 (1.7)	3.0 (1.8)	>0.05	Neutral
Courgette/Zucchini	1.9 (0.8)	2.5 (1.3)	<0.05	Favours post-intervention
Carrot	2.3 (1.0)	2.6 (1.3)	>0.05	Favours post-intervention
Sweet potato	1.8 (0.8)	2.4 (1.1)	<0.05	Favours post-intervention

## Sheet: Galpin results
Mean (SD) number of foods tried by pupils at Baseline and Post intervention across food categories.
Food category	Baseline	Post	DE
Protein Meltable Hard (n = 1)	0.05 (0.23)	0.16 (0.37)
Protein Soft Mechanical (n = 1)	0.16 (0.50)	0.21 (0.54)
Protein Soft Cube (n = 2)	0.42 (0.69)	0.58 (0.77)
Protein Puree (n = 6)	0.95 (1.31)	1.42 (1.95)
Carbohydrate Hard Munchable (n = 2)	0.32 (0.67)	0.79 (0.85)
Carbohydrate Meltable Hard (n = 7)	3.26 (2.64)	5.53 (1.81)*
Carbohydrate Soft Mechanical (n = 2)	0.32 (0.75)	0.79 (0.79)
Carbohydrate Hard Mechanical (n = 9)	4.11 (2.90)	6.63 (2.73)*
Carbohydrate Soft Cube (n = 1)	0.32 (0.48)	0.32 (0.48)
Carbohydrate Liquid (n = 1)	0.05 (0.23)	0.37 (0.50)*
Fruit and Vegetable Hard Munchable (n = 4)	0.79 (1.23)	2.37 (1.46)*	Favours intervention
Fruit and Vegetable Meltable Hard (n = 4)	0.05 (0.23)	0.37 (0.50)*	Favours intervention
Fruit and Vegetable Hard Mechanical (n = 2)	0.79 (0.85)	1.32 (0.82)	Favours intervention
Fruit and Vegetable Soft Cube (n = 10)	0.63 (1.38)	2.37 (1.77)*	Favours intervention
Fruit and Vegetable Puree (n = 1)	0.32 (0.48)	0.42 (0.51)	Favours intervention
Fruit and Vegetable Liquid (n = 2)	0.37 (0.60)	0.63 (0.60)	Favours intervention
Sauces (n = 5)	0.37 (1.16)	1.63 (2.19)*
Total (N = 60)	13.26 (11.64)	25.89 (11.50)*
*Bonferroni post-hoc sig. to 0.05
Number of participants (N = 19) who ate at least one item in a category of food at baseline and post intervention
Food category	Baseline	Post	DE
Protein Meltable Hard (n = 1)	1	4
Protein Soft Mechanical (n = 1)	2	3
Protein Soft Cube (n = 2)	6	8
Protein Puree (n = 6)	9	9
Carbohydrate Hard Munchable (n = 2)	4	10*
Carbohydrate Meltable Hard (n = 7)	15	19*
Carbohydrate Soft Mechanical (n = 2)	3	11*
Carbohydrate Hard Mechanical (n = 9)	18	19
Carbohydrate Soft Cube (n = 1)	6	6
Carbohydrate Liquid (n = 1)	1	7*
Fruit and Vegetable Hard Munchable (n = 4)	7	16*	Favours intervention
Fruit and Vegetable Meltable Hard (n = 4)	1	7*	Favours intervention
Fruit and Vegetable Hard Mechanical (n = 2)	10	15	Favours intervention
Fruit and Vegetable Soft Cube (n = 10)	7	16*	Favours intervention
Fruit and Vegetable Puree (n = 1)	6	8	Favours intervention
Fruit and Vegetable Liquid (n = 2)	6	11	Favours intervention
Sauces (n = 5)	3	9*
*χ 2 test sig. to 0.05.
